# Supplementary material for: Dynamic effects of sleep deprivation on emotional behavior, circadian rhythm genes, and inflammatory infiltration in the medial prefrontal cortex
Source: Front Behav Neurosci. 2026 Jan 13;19:1742898. doi: 10.3389/fnbeh.2025.1742898 (PMC12835358; doi:10.3389/fnbeh.2025.1742898)
Supplement: Supplementary file 1 [file Data_Sheet_1.xlsx]

## Sheet: Behaviors Tests
EZM
entrance open arm times (s)						entrance closed arm times (s)							open arm entry						closed arm entry
CON	SD7R14	SD7R21	SD14R14	SD14R21		CON	SD7R14	SD7R21	SD14R14	SD14R21			CON	SD7R14	SD7R21	SD14R14	SD14R21		CON	SD7R14	SD7R21	SD14R14	SD14R21
59.62	4.22	48.2	47.1	93.6		239.92	294.74	137.88	251.57	204.37			6	2	16	12	12		6	14	16	19	13
79.3	28.83	54.85	26.48	32.1		219.33	270.66	242.68	270.77	264.23			20	9	12	8	12		6	17	12	13	11
86.27	74.23	55.55	18.28	66.64		212.49	213.27	218.76	277.11	233.2			16	14	18	4	10		15	17	10	21	15
79.22	77.57	145.99	17.35	39.45		220.07	216.5	135.39	280.61	259.7			15	15	14	5	9		3	20	14	10	11
65.15	16.64	78.51	20.86	83.05		191.4	282.27	127.65	216.55	214.92			13	3	32	3	15		13	40	17	9	10
56.25	124.06	156.58	71.72	83.98		233.83	174.61	151.72	226.57	213.75			18	16	27	12	14		16	19	9	22	17
EPM
entrance open arm times (s)						entrance closed arm times (s)							open arm entry						closed arm entry
CON	SD7R14	SD7R21	SD14R14	SD14R21		CON	SD7R14	SD7R21	SD14R14	SD14R21			CON	SD7R14	SD7R21	SD14R14	SD14R21		CON	SD7R14	SD7R21	SD14R14	SD14R21
81.75	65.27	131.96	82.77	76.24		7.1	206.33	130.31	129.57	231.8			8	10	10	12	7		13	11	6	10	17
104.68	60.04	116.75	50.09	29.84		187.2	154.76	105.31	138.52	220.79			9	5	9	14	2		8	18	5	16	9
58.53	71.81	93.85	36.96	49.06		145.31	188.04	157.42	161.5	223.83			11	7	15	6	6		5	16	6	16	18
91.79	38.42	73.13	53.81	45		141.56	191.72	51.1	143.98	182.57			10	8	14	8	4		0	11	9	17	15
69.22	71.72	137.57	108.42	59.83		154.54	187.2	111.03	215.87	76.16			9	6	15	13	6		8	17	10	15	3
68.22	31.87	20.87	63.92	180.39		165.46	231.41	137.18	116.96	167.04			13	5	11	11	18		8	12	8	10	6
TST						FST							SPT
immobility time (s)						immobility time (s)							sucrose preference (%)
CON	SD7R14	SD7R21	SD14R14	SD14R21		CON	SD7R14	SD7R21	SD14R14	SD14R21			CON	SD7R14	SD7R21	SD14R14	SD14R21
106.98	211.35	118.13	217.88	93.79		2.53	109.6	23.34	195.81	112.71			64.7059	52.4272	63.6364	54.2857	50.9091
71.24	124.23	61.89	167.33	197.94		1.63	254.04	14.28	180.88	53.71			61.2903	57.7778	57.6923	53.5088	54.7297
106.18	125.69	108.07	199.84	161.67		56.27	131.93	55.82	121.32	95.12			61.3636	58.2524	62.069	51.0204	49.5146
102.54	152.91	35.68	119.17	85.63		49.3	76.73	76.47	78.44	137.81			52.2727	55.7895	64.557	50	59.322
35.58	250.64	88.77	96.25	128.71		37.87	85.06	34.93	129.59	169.4			62.9921	36.6667	56.962	57.6923	58.9744
33.7	142.52	178.13	83.06	82.49		31.28	160	34.82	58.95	36.33			50.4	45.1852	53.7313	62.5	62.4

## Sheet: RT-qPCR
Bmal1						Clock							per1						Per2
CON	SD7R14	SD7R21	SD14R14	SD14R21		CON	SD7R14	SD7R21	SD14R14	SD14R21			CON	SD7R14	SD7R21	SD14R14	SD14R21		CON	SD7R14	SD7R21	SD14R14	SD14R21
1.13398	3.01166	2.01167	1.21692	5.2952		0.993954	6.25809	3.67023	1.37352	5.5644			0.936696	4.38406	2.1122	2.2869	1.99572		1.01309	6.46414	2.1951	3.13758	5.24032
0.984929	4.94023	1.81157	1.37077	5.00862		1.13216	5.85531	3.9972	1.38942	5.94527			1.0928	4.62884	2.06746	2.86805	2.18041		0.957864	6.54956	2.5764	3.23535	5.58166
0.895342	3.19337	1.56395	1.15173	5.04285		0.88864	6.71131	3.85082	1.41852	5.78147			0.976925	4.94219	1.93396	1.8719	1.88115		1.03051	6.83134	2.85184	3.36403	5.85461
1.24114	4.1237	2.55657	0.861065	2.28097		1.11158	5.90644	6.76168	0.669367	5.35281			0.929929	4.27883	4.56743	2.25256e-06	3.52826		0.994686	7.40771	7.08027	0.918147	6.46245
1.05093	4.94123	2.8549	0.79365	2.18266		0.958044	5.84722	6.57056	0.724345	5.28121			1.16585	4.35934	4.75087	1.20551e-05	3.11612		0.965978	6.53078	7.45081	1.34809	6.62471
0.766664	4.4532	2.50135	0.798891	2.1352		0.939018	6.02748	6.71627	0.68199	5.59815			0.922375	4.29839	4.03692	5.91139e-07	2.79864		1.04075	6.9615	6.72366	1.08169	6.92267
Per3						Cry1							Cry2
CON	SD7R14	SD7R21	SD14R14	SD14R21		CON	SD7R14	SD7R21	SD14R14	SD14R21			CON	SD7R14	SD7R21	SD14R14	SD14R21
1.08721	4.80752	2.42492	2.39191	3.0419		0.825192	5.26059	3.00538	1.89209	3.29838			0.843241	5.61428	4.46749	1.52733	2.2694
0.978164	4.94831	2.16436	2.20775	3.00418		1.41908	4.81231	3.50188	2.00532	3.42835			0.915824	5.49612	3.81453	1.94852	2.47236
0.940316	4.63566	2.07659	2.069	3.09842		0.853962	4.86742	3.51894	1.77972	3.35552			1.2949	5.5816	3.98653	2.08482	2.52937
1.01309	7.40771	7.08027	3.13758	6.46245		1.0974	5.43273	7.56579	0.605774	3.74333			1.05776	4.95914	4.9235	0.818556	3.15789
0.957864	6.53078	7.45081	3.23535	6.62471		1.07951	4.58774	6.56821	0.783907	3.90935			0.942815	5.05157	4.65927	0.87142	3.21548
1.03051	6.9615	6.72366	3.36403	6.92267		0.844128	4.92237	7.04938	0.830282	4.24906			1.00274	5.06086	4.58114	1.00692	3.15649
IL1β						IL6							TNFα
CON	SD7R14	SD7R21	SD14R14	SD14R21		CON	SD7R14	SD7R21	SD14R14	SD14R21			CON	SD7R14	SD7R21	SD14R14	SD14R21
1.43463	4.362	5.54474	2.66563e-06	7.8457		1	0.923935	0.839217	1.9157	0.566727			1	4.29388	0.699576	1.35724	1.4666
0.697043	12.3291	2.46785	2.37284e-05	9.04746		1.28084	0.83057	1.27763	1.24067	0.58677			1.15495	2.16096	0.720459	4.85557e-05	3.16554
1	7.33344	3.69913	7.83413e-06	4.37152		0.78074	1.26223	0.551243	1.54167	1.1796			0.865841	1.41382	0.70994	2.93761e-05	0.679479
1.5571	1.80435	2.49204	3.15299e-10	1.67002		0.534764	0.910351	0.453065	1.39345	0.82604			0.978859	4.05483e-05	0.652948	2.25256e-06	1.26325e-05
0.64222	2.51783	4.79103	1.27647e-11	1.31494		1.18145	2.52273	1.02719	1.15053	1.24736			0.957935	6.67904e-05	0.910096	1.20551e-05	0.659798
1	1.29304	3.45535	6.34405e-11	1.66779		1.58279	1.72803	2.02209	1.62386	0.428981			1.06646	6.51895e-05	1.23207	5.91139e-07	1.06e-06
Cox-2						Sirt6							Hmgb1
CON	SD7R14	SD7R21	SD14R14	SD14R21		CON	SD7R14	SD7R21	SD14R14	SD14R21			CON	SD7R14	SD7R21	SD14R14	SD14R21
0.992702	1.50322	1.89404	3.1274	2.68326		1.01238	0.240183	0.126972	0.340325	0.486836			0.896447	6.05338	3.08293	2.82201	2.9168
1.08217	1.46886	1.85854	2.2341	2.52329		1.03208	0.303129	0.175593	0.332293	0.489648			1.26653	5.52515	3.30632	3.27678	3.27687
0.930866	1.67207	1.86028	4.37789	2.89293		0.957062	0.255664	0.143588	0.214148	0.270981			0.880766	2.88645	3.21516	2.93575	3.19515
1.06784	2.07627	1.21527	0.923541	2.33881		1.30509	0.614242	0.610134	0.65165	0.535059			0.994458	3.58385	2.35883	0.750525	3.29848
0.954296	2.19643	1.26735	0.888696	2.79556		1.43038	0.437374	0.546524	1.05753	0.524368			1.03039	3.71003	2.21567	0.89287	3.40042
0.981318	2.21022	1.35821	0.99124	2.51698		0.53568	0.546461	0.493414	0.830145	0.529686			0.975913	3.2004	2.3349	1.00249	3.06193
