# Supplementary material for: Dynamic effects of sleep deprivation on emotional behavior, circadian rhythm genes, and inflammatory infiltration in the medial prefrontal cortex
Source: Front Behav Neurosci. 2026 Jan 13;19:1742898. doi: 10.3389/fnbeh.2025.1742898 (PMC12835358; doi:10.3389/fnbeh.2025.1742898)
Supplement: Supplementary file 2 [file Table_1.xlsx]

## Sheet: Sheet1
TABLE 1 Primer sequences for RT‒qPCR
Gene	Forward Primer sequence	Reverse Primer sequence
Sirt6	CCCAAGTGTAAGACGCAGTA	GTCCAGAATGGTGTCTCTCAG
Hmgb1	AGGCTGACAAGGCTCGTTATGAAAG	GGGCGGTACTCAGAACAGAACAAG
TNF-α	GAGTCCGGGCAGGTCTACTTT	CAGGTCACTGTCCCAGCATCT
IL-6	CCAGAAACCGCTATGAAGTTC	CCACCAGCATCAGTCCCAAGA
IL-1β	CCTCGTGCTGTCGGACCCATA	CCTCGTGCTGTCGGACCCATA
Cox-2	TGGAGATCATGGGGAGTCTG	AAGAAAACCTGGTCCGGTGAA
Bmal1	GGACTTCGCCTCTACCTGTTCAAAG	TCGTTGTCTGGCTCATTGTCTTCG
Clock	TGGTGACTGCCTATCCTACCTTCG	TGCTGCTGCTGCTGCTGTTG
Per1	CCTGGGCTCTGGGTCTGGTTC	TTGCTTGTATGGCTGCTCTGACTG
Per2	GCTGCGGATGCTCGTGGAATC	GGTTGTGCTCTGCCTCTGTCATC
Per3	AAAGATCCTGACCTCGCCCTACG	GTGCTTCTGCCTCTCGCTTCC
Cry1	GCCAGCAGACACCATCACATCAG	CCAGGGAAGGAACGCCATATTTCTC
Cry2	TGGACAAGCACTTGGAACGGAAG	GTAGAAGAGGCGGCAGGAGAGG
β-actin	CCTCTATGCCAACACAGTGC	GTACTCCTGCTTGCTGATCC
